# Supplementary material for: A Systematic Review on the Role of Substance Consumption in Work-Related Road Traffic Crashes Reveals the Importance of Biopsychosocial Factors in Prevention
Source: Behav Sci (Basel). 2022 Jan 25;12(2):23. doi: 10.3390/bs12020023 (PMC8869722; doi:10.3390/bs12020023)
Supplement: Supplementary file 1 [file behavsci-12-00023-s001.zip]

Archive with 5 entries (5 files):
- Supplementary Materials.pdf
- Supplementary Table S1_PRISMA checklist.pdf
- Supplementary Table S2_AXIS tool.pdf
- Supplementary Table S3_PRISMA abstract checklist.pdf
- Supplementary Table S4_Study Research.pdf
